# Supplementary material for: Divergent Effect of Central Incretin Receptors Inhibition in a Rat Model of Sporadic Alzheimer’s Disease
Source: Int J Mol Sci. 2022 Jan 4;23(1):548. doi: 10.3390/ijms23010548 (PMC8745186; doi:10.3390/ijms23010548)
Supplement: Supplementary file 1 [file ijms-23-00548-s001.zip]

Archive with 1 entries (1 files):
- ijms-1501453 supplementary for pub.pdf
